# Supplementary material for: Limosilactobacillus reuteri HCS02-001 Attenuates Hyperuricemia through Gut Microbiota-Dependent Regulation of Uric Acid Biosynthesis and Excretion
Source: Microorganisms. 2024 Mar 22;12(4):637. doi: 10.3390/microorganisms12040637 (PMC11052267; doi:10.3390/microorganisms12040637)
Supplement: Supplementary file 1 [file microorganisms-12-00637-s001.zip]

Archive with 1 entries (1 files):
- microorganisms-2858433-supplementary.pdf
